# Supplementary material for: Isorhamnetin Modulates Drug-Resistance-Related Biomarkers in Colon Cancer Cells
Source: Int J Mol Sci. 2025 Jun 27;26(13):6208. doi: 10.3390/ijms26136208 (PMC12250396; doi:10.3390/ijms26136208)
Supplement: Supplementary file 1 [file ijms-26-06208-s001.zip]

Archive with 1 entries (1 files):
- ijms-3696024-supplementary.pdf
